# Supplementary material for: Poly[diaqua­(μ3-pyridine-3,5-dicarboxyl­ato-κ3 N:O 3:O 5)copper(II)]
Source: Acta Crystallogr Sect E Struct Rep Online. 2009 Apr 22;65(Pt 5):m556. doi: 10.1107/S1600536809013889 (PMC2977603; doi:10.1107/S1600536809013889)
Supplement: Supplementary file 1 [file e-65-0m556-sup1.cif]

##############################################################################
###                                                                        ###
###        Electronic paper (Acta Crystallographica Section E)             ###
###                                                                        ###
##############################################################################
#                                                                            #
# This CIF contains the data in a paper accepted for publication in Acta     #
# Crystallographica Section E. It conforms to the requirements of Notes      #
# for Authors for Section E, and has been peer reviewed under the auspices   #
# of the IUCr Commission on Journals.                                        #
#                                                                            #
# Full details of the Crystallographic Information File format               #
# are given in the paper "The Crystallographic Information File (CIF):       #
# a New Standard Archive File for Crystallography" by S. R. Hall, F. H.      #
# Allen and I. D. Brown [Acta Cryst. (1991), A47, 655-685].                  #
#                                                                            #
# The current version of the core CIF dictionary is obtainable from          #
# ftp://ftp.iucr.org/pub/cif_core.dic. The current version number is 2.4.    #
#                                                                            #
# Software is freely available for graphical display of the structure(s) in  #
# this CIF.  For information consult the CIF home page http://www.iucr.org/  #
# cif/home.html                                                              #
#                                                                            #
# This file may be used for bona fide research purposes within the           #
# scientific community so long as proper attribution is given to the journal # 
# article from which it was obtained.                                        #
#                                                                            #
##############################################################################
                                             
data_I
_audit_creation_method     SHELXL97
_chemical_name_systematic
;
Poly[diaqua(\m~3~-pyridine-3,5-dicarboxylato-
\k^3^<i>N</i>:<i>O</i>^3^:<i>O</i>^5^)copper(II)]
;
_chemical_name_common     ?
_chemical_formula_moiety     'C7 H7 Cu N O6'
_chemical_formula_sum     'C7 H7 Cu N O6'
_chemical_formula_iupac     '[Cu (C7 H3 N O4) (H2 O)2]'
_chemical_formula_weight     264.68
_chemical_melting_point     ?
_symmetry_cell_setting     monoclinic
_symmetry_space_group_name_H-M     'C 2/c'
_symmetry_space_group_name_Hall     '-C 2yc'
loop_
    _symmetry_equiv_pos_as_xyz
    'x, y, z'
    '-x, y, -z+1/2'
    'x+1/2, y+1/2, z'
    '-x+1/2, y+1/2, -z+1/2'
    '-x, -y, -z'
    'x, -y, z-1/2'
    '-x+1/2, -y+1/2, -z'
    'x+1/2, -y+1/2, z-1/2'
_cell_length_a     10.1285(16)
_cell_length_b     12.0669(19)
_cell_length_c     7.2770(11)
_cell_angle_alpha     90.00
_cell_angle_beta     101.584(2)
_cell_angle_gamma     90.00
_cell_volume     871.3(2)
_cell_formula_units_Z     4
_cell_measurement_reflns_used     2266
_cell_measurement_theta_min     2.66
_cell_measurement_theta_max     28.29
_cell_measurement_temperature     298(2)
_exptl_crystal_description     block
_exptl_crystal_colour     green
_exptl_crystal_size_max     0.23
_exptl_crystal_size_mid     0.18
_exptl_crystal_size_min     0.07
_exptl_crystal_density_diffrn     2.018
_exptl_crystal_density_meas     ?
_exptl_crystal_density_method     'not measured'
_exptl_crystal_F_000     532
_exptl_absorpt_coefficient_mu     2.516
_exptl_absorpt_correction_type     multi-scan
_exptl_absorpt_process_details     '(SADABS; Sheldrick, 2004)'
_exptl_absorpt_correction_T_min     0.588
_exptl_absorpt_correction_T_max     0.840
_exptl_special_details
;
;
_diffrn_ambient_temperature     298(2)
_diffrn_radiation_type     MoK\a
_diffrn_radiation_wavelength     0.71073
_diffrn_radiation_source     'fine-focus sealed tube'
_diffrn_radiation_monochromator     graphite
_diffrn_measurement_device_type     'Bruker APEXII 1000 CCD area-detector'
_diffrn_measurement_method     '\f and \w'
_diffrn_detector_area_resol_mean     ?
_diffrn_reflns_number     2751
_diffrn_reflns_av_R_equivalents     0.0239
_diffrn_reflns_av_sigmaI/netI     0.0286
_diffrn_reflns_theta_min     2.66
_diffrn_reflns_theta_max     28.29
_diffrn_reflns_theta_full     25.00
_diffrn_measured_fraction_theta_max     0.920
_diffrn_measured_fraction_theta_full     0.999
_diffrn_reflns_limit_h_min     -13
_diffrn_reflns_limit_h_max     12
_diffrn_reflns_limit_k_min     -15
_diffrn_reflns_limit_k_max     12
_diffrn_reflns_limit_l_min     -9
_diffrn_reflns_limit_l_max     9
_diffrn_standards_number     0
_diffrn_standards_interval_count     ?
_diffrn_standards_interval_time     ?
_diffrn_standards_decay_%     ?
_refine_special_details
;
Refinement of <i>F</i>^2^ against ALL reflections. The weighted <i>R</i>-factor
<i>wR</i> and goodness of fit <i>S</i> are based on <i>F</i>^2^, conventional
<i>R</i>-factors <i>R</i> are based on <i>F</i>, with <i>F</i> set to zero for
negative <i>F</i>^2^. The threshold expression of <i>F</i>^2^ >
\s(<i>F</i>^2^) is used only for calculating <i>R</i>-factors(gt) <i>etc</i>.
and is not relevant to the choice of reflections for refinement.
<i>R</i>-factors based on <i>F</i>^2^ are statistically about twice as large
as those based on <i>F</i>, and <i>R</i>- factors based on ALL data will be
even larger.
;
_reflns_number_total     1003
_reflns_number_gt     892
_reflns_threshold_expression     I>2\s(I)
_refine_ls_structure_factor_coef     Fsqd
_refine_ls_matrix_type     full
_refine_ls_R_factor_all     0.0538
_refine_ls_R_factor_gt     0.0475
_refine_ls_wR_factor_gt     0.1406
_refine_ls_wR_factor_ref     0.1484
_refine_ls_goodness_of_fit_ref     1.001
_refine_ls_restrained_S_all     1.001
_refine_ls_number_reflns     1003
_refine_ls_number_parameters     70
_refine_ls_number_restraints     0
_refine_ls_hydrogen_treatment     constr
_refine_ls_weighting_scheme     calc
_refine_ls_weighting_details
        'calc w = 1/[\s^2^(Fo^2^)+(0.108P)^2^+2.2514P] where P=(Fo^2^+2Fc^2^)/3'
_atom_sites_solution_hydrogens     geom
_atom_sites_solution_primary     direct
_atom_sites_solution_secondary     difmap
_refine_ls_shift/su_max     0.000
_refine_ls_shift/su_mean     0.000
_refine_diff_density_max     1.313
_refine_diff_density_min     -0.480
_refine_ls_extinction_method     none
_refine_ls_extinction_coef     ?
loop_
    _atom_type_symbol
    _atom_type_description
    _atom_type_scat_dispersion_real
    _atom_type_scat_dispersion_imag
    _atom_type_scat_source
    'C' 'C' 0.0033 0.0016
                         'International Tables Vol C Tables 4.2.6.8 and 6.1.1.4'
    'H' 'H' 0.0000 0.0000
                         'International Tables Vol C Tables 4.2.6.8 and 6.1.1.4'
    'N' 'N' 0.0061 0.0033
                         'International Tables Vol C Tables 4.2.6.8 and 6.1.1.4'
    'O' 'O' 0.0106 0.0060
                         'International Tables Vol C Tables 4.2.6.8 and 6.1.1.4'
    'Cu' 'Cu' 0.3201 1.2651
                         'International Tables Vol C Tables 4.2.6.8 and 6.1.1.4'
_computing_data_collection     'APEX2 (Bruker, 2004)'
_computing_cell_refinement     'SAINT (Bruker, 2004)'
_computing_data_reduction     'SAINT (Bruker, 2004)'
_computing_structure_solution     'SHELXS97 (Sheldrick, 2008)'
_computing_structure_refinement     'SHELXL97 (Sheldrick, 2008)'
_computing_molecular_graphics     'SHELXTL (Sheldrick, 2008)'
_computing_publication_material     'SHELXTL (Sheldrick, 2008)'
loop_
    _atom_site_type_symbol
    _atom_site_label
    _atom_site_fract_x
    _atom_site_fract_y
    _atom_site_fract_z
    _atom_site_U_iso_or_equiv
    _atom_site_adp_type
    _atom_site_calc_flag
    _atom_site_refinement_flags
    _atom_site_occupancy
    _atom_site_disorder_assembly
    _atom_site_disorder_group
    Cu Cu1 0.5000 0.16047(5) 0.2500 0.0252(3) Uani d S 1 . .
    O O1W 0.4771(4) 0.1611(2) -0.0245(5) 0.0387(8) Uani d . 1 . .
    H H1WA 0.5216 0.1161 -0.0782 0.046 Uiso d R 1 . .
    H H1WB 0.4226 0.2065 -0.0896 0.046 Uiso d R 1 . .
    O O1 0.6503(3) 0.0232(3) 0.2667(5) 0.0387(8) Uani d . 1 . .
    O O2 0.7647(4) 0.1761(3) 0.2777(7) 0.0573(12) Uani d . 1 . .
    C C1 0.7562(4) 0.0748(4) 0.2691(6) 0.0289(9) Uani d . 1 . .
    C C2 0.8837(3) 0.0104(3) 0.2610(5) 0.0214(7) Uani d . 1 . .
    C C3 1.0000 0.0672(4) 0.2500 0.0227(10) Uani d S 1 . .
    H H3A 1.0000 0.1443 0.2500 0.027 Uiso calc SR 1 . .
    C C4 0.8885(3) -0.1037(3) 0.2620(5) 0.0227(8) Uani d . 1 . .
    H H4A 0.8109 -0.1426 0.2713 0.027 Uiso calc R 1 . .
    N N1 1.0000 -0.1614(3) 0.2500 0.0215(9) Uani d S 1 . .
loop_
    _atom_site_aniso_label
    _atom_site_aniso_U_11
    _atom_site_aniso_U_22
    _atom_site_aniso_U_33
    _atom_site_aniso_U_12
    _atom_site_aniso_U_13
    _atom_site_aniso_U_23
    Cu1 0.0257(4) 0.0176(4) 0.0328(4) 0.000 0.0073(3) 0.000
    O1W 0.049(2) 0.0299(18) 0.0370(17) 0.0036(12) 0.0074(15) -0.0021(12)
    O1 0.0211(15) 0.0452(19) 0.0507(19) 0.0075(12) 0.0097(13) -0.0097(15)
    O2 0.040(2) 0.0264(19) 0.101(4) 0.0149(14) 0.005(2) -0.0080(18)
    C1 0.0189(19) 0.029(2) 0.036(2) 0.0121(15) -0.0006(15) -0.0074(16)
    C2 0.0162(16) 0.0185(17) 0.0293(17) 0.0049(12) 0.0043(14) -0.0009(14)
    C3 0.022(3) 0.013(2) 0.032(3) 0.000 0.001(2) 0.000
    C4 0.0135(16) 0.0187(18) 0.0352(19) -0.0015(12) 0.0033(14) -0.0009(14)
    N1 0.017(2) 0.013(2) 0.035(2) 0.000 0.0062(18) 0.000
_geom_special_details
;
All e.s.d.'s (except the e.s.d. in the dihedral angle between two l.s. planes)
are estimated using the full covariance matrix. The cell e.s.d.'s are taken
into account individually in the estimation of e.s.d.'s in distances, angles
and torsion angles; correlations between e.s.d.'s in cell parameters are only
used when they are defined by crystal symmetry. An approximate (isotropic)
treatment of cell e.s.d.'s is used for estimating e.s.d.'s involving l.s.
planes.
;
loop_
    _geom_bond_atom_site_label_1
    _geom_bond_atom_site_label_2
    _geom_bond_site_symmetry_2
    _geom_bond_distance
    _geom_bond_publ_flag
    Cu1 O1W 2_655 1.964(4) ?
    Cu1 O1W . 1.964(4) y
    Cu1 N1 3_455 2.149(4) y
    Cu1 O1 2_655 2.236(3) ?
    Cu1 O1 . 2.236(3) y
    O1W H1WA . 0.8500 ?
    O1W H1WB . 0.8500 ?
    O1 C1 . 1.238(5) ?
    O2 C1 . 1.226(5) ?
    C1 C2 . 1.518(5) ?
    C2 C4 . 1.378(5) ?
    C2 C3 . 1.379(4) ?
    C3 C2 2_755 1.379(4) ?
    C3 H3A . 0.9300 ?
    C4 N1 . 1.344(4) ?
    C4 H4A . 0.9300 ?
    N1 C4 2_755 1.344(4) ?
    N1 Cu1 3_545 2.149(4) ?
loop_
    _geom_angle_atom_site_label_1
    _geom_angle_atom_site_label_2
    _geom_angle_atom_site_label_3
    _geom_angle_site_symmetry_1
    _geom_angle_site_symmetry_3
    _geom_angle
    _geom_angle_publ_flag
    O1W Cu1 O1W 2_655 . 179.54(17) y
    O1W Cu1 N1 2_655 3_455 89.77(8) ?
    O1W Cu1 N1 . 3_455 89.77(8) y
    O1W Cu1 O1 2_655 2_655 89.90(13) ?
    O1W Cu1 O1 . 2_655 90.44(13) y
    N1 Cu1 O1 3_455 2_655 137.80(9) y
    O1W Cu1 O1 2_655 . 90.44(13) y
    O1W Cu1 O1 . . 89.90(13) y
    N1 Cu1 O1 3_455 . 137.80(9) ?
    O1 Cu1 O1 2_655 . 84.40(18) y
    Cu1 O1W H1WA . . 120.0 ?
    Cu1 O1W H1WB . . 120.0 ?
    H1WA O1W H1WB . . 120.0 ?
    C1 O1 Cu1 . . 101.9(3) ?
    O2 C1 O1 . . 123.7(4) ?
    O2 C1 C2 . . 117.5(4) ?
    O1 C1 C2 . . 118.9(4) ?
    C4 C2 C3 . . 117.8(3) ?
    C4 C2 C1 . . 122.8(3) ?
    C3 C2 C1 . . 119.4(4) ?
    C2 C3 C2 . 2_755 120.4(5) ?
    C2 C3 H3A . . 119.8 ?
    C2 C3 H3A 2_755 . 119.8 ?
    N1 C4 C2 . . 123.2(3) ?
    N1 C4 H4A . . 118.4 ?
    C2 C4 H4A . . 118.4 ?
    C4 N1 C4 2_755 . 117.6(4) ?
    C4 N1 Cu1 2_755 3_545 121.2(2) ?
    C4 N1 Cu1 . 3_545 121.2(2) ?
loop_
    _geom_hbond_atom_site_label_D
    _geom_hbond_atom_site_label_H
    _geom_hbond_atom_site_label_A
    _geom_hbond_site_symmetry_A
    _geom_hbond_distance_DH
    _geom_hbond_distance_HA
    _geom_hbond_distance_DA
    _geom_hbond_angle_DHA
    O1W H1WA O1 6 0.85 2.53 3.377(5) 178.1
    O1W H1WB O2 8_455 0.85 2.21 3.052(5) 171.2
data_global
_journal_date_recd_electronic     2009-03-25
_journal_date_accepted     2009-04-14
_journal_name_full     'Acta Crystallographica, Section E'
_journal_year     2009
_journal_volume     65
_journal_issue      5
_journal_page_first     m556
_journal_page_last     m556
_journal_paper_category     QM
_journal_coeditor_code     XU2500
_publ_contact_author_name     'Dr Qi-Hua Zhao'
_publ_contact_author_address
;
School of Chemical Science and Technology
Key Laboratory of Medicinal Chemistry for Natural Resources
Ministry of Education
Yunnan University
Kunming 650091
People's Republic of China
;
_publ_contact_author_email     qhzhao@ynu.edu.cn
_publ_contact_author_fax     '86-871-5032929'
_publ_contact_author_phone     '86-871-5032929'
_publ_section_title
;\
Poly[diaqua(\m~3~-pyridine-3,5-dicarboxylato-\k^3^<i>N</i>:<i>O</i>^3^:\
<i>O</i>^5^)copper(II)]
;
loop_
    _publ_author_name
    _publ_author_address
    'Du, Lin'
;
School of Chemical Science and Technology
Key Laboratory of Medicinal Chemistry for Natural Resources
Ministry of Education
Yunnan University
Kunming 650091
People's Republic of China
;
    'Li, Li-Nan'
;
School of Chemical Science and Technology
Key Laboratory of Medicinal Chemistry for Natural Resources
Ministry of Education
Yunnan University
Kunming 650091
People's Republic of China
;
    'Zhao, Qi-Hua'
;
School of Chemical Science and Technology
Key Laboratory of Medicinal Chemistry for Natural Resources
Ministry of Education
Yunnan University
Kunming 650091
People's Republic of China
;
