# Supplementary material for: Poly[diaqua­(μ3-pyridine-3,5-dicarboxyl­ato-κ3 N:O 3:O 5)copper(II)]
Source: Acta Crystallogr Sect E Struct Rep Online. 2009 Apr 22;65(Pt 5):m556. doi: 10.1107/S1600536809013889 (PMC2977603; doi:10.1107/S1600536809013889)
Supplement: Supplementary file 2 [file e-65-0m556-Isup2.hkl]

# 
# h,k,l, Fc-squared, Fo-squared, sigma(Fo-squared) and status flag 
# 
data_I
_shelx_title ' 2 in C2/c' 
_shelx_refln_list_code          4 
_shelx_F_calc_maximum      283.03 
_exptl_crystal_F_000       532.00 
_reflns_d_resolution_high  0.7497 
 
loop_ 
 _symmetry_equiv_pos_as_xyz 
 'x, y, z' 
 '-x, y, -z+1/2' 
 'x+1/2, y+1/2, z' 
 '-x+1/2, y+1/2, -z+1/2' 
 '-x, -y, -z' 
 'x, -y, z-1/2' 
 '-x+1/2, -y+1/2, -z' 
 'x+1/2, -y+1/2, z-1/2' 
 
_cell_length_a    10.1285 
_cell_length_b    12.0669 
_cell_length_c     7.2770 
_cell_angle_alpha  90.000 
_cell_angle_beta  101.584 
_cell_angle_gamma  90.000 
 
_shelx_F_squared_multiplier     1.000 
 
loop_ 
 _refln_index_h 
 _refln_index_k 
 _refln_index_l 
 _refln_F_squared_calc 
 _refln_F_squared_meas 
 _refln_F_squared_sigma 
 _refln_observed_status 
   2   0   0    12543.29    12937.77    137.99 o 
   4   0   0    17397.00    18370.83    208.84 o 
   6   0   0     5525.60     5533.71    108.81 o 
   8   0   0    13321.62    15731.36    238.81 o 
  10   0   0     1018.77     1183.88     67.04 o 
  12   0   0      921.48     1114.62     75.56 o 
   1   1   0     1056.48     1157.55     16.18 o 
   3   1   0     2311.89     2221.35     27.91 o 
   5   1   0     3587.67     3817.34     47.73 o 
   7   1   0     1989.51     2244.23     51.18 o 
   9   1   0      401.31      493.69     30.97 o 
  11   1   0       68.87       77.68     28.29 o 
  13   1   0      392.66      484.13    175.01 o 
   0   2   0      424.55      813.81     16.67 o 
   2   2   0     4418.29     5121.73     54.92 o 
   4   2   0    13083.48    17384.01    105.39 o 
   6   2   0      333.72      338.76     17.35 o 
   8   2   0        4.29       -8.45      8.70 o 
  10   2   0      462.22      605.33     53.83 o 
  12   2   0      118.65      167.89     29.06 o 
   1   3   0    14847.63    16426.65     88.08 o 
   3   3   0    23241.03    27009.23    150.30 o 
   5   3   0     3213.02     2775.02     35.94 o 
   7   3   0     2730.00     2841.23     43.19 o 
   9   3   0     1652.91     1912.97     63.43 o 
  11   3   0      938.37     1102.86     54.91 o 
   0   4   0     8923.83     9477.24     82.84 o 
   2   4   0     7622.55     8260.64     76.93 o 
   4   4   0    13447.38    16047.80    100.20 o 
   6   4   0      774.69      674.99     19.31 o 
   8   4   0     1214.03     1308.27     34.77 o 
  10   4   0      895.65     1065.35    110.76 o 
  12   4   0      356.05      409.70     40.95 o 
   1   5   0     3428.95     4093.96     34.57 o 
   3   5   0      337.07      411.87     27.60 o 
   5   5   0      276.67      333.85     18.78 o 
   7   5   0     1017.44     1267.21     41.37 o 
   9   5   0       47.16       25.95     11.33 o 
  11   5   0       67.08       49.44     27.00 o 
   0   6   0    24238.78    29119.76    216.90 o 
   2   6   0     8188.57     8715.08     62.69 o 
   4   6   0     6038.78     6336.65     75.95 o 
   6   6   0     4955.83     5816.67     81.23 o 
   8   6   0     2408.10     2582.52     50.93 o 
  10   6   0      630.36      686.44     37.26 o 
  12   6   0      226.77      249.37     48.51 o 
   1   7   0     4575.64     4664.38     56.80 o 
   3   7   0     3183.65     3226.17     51.66 o 
   5   7   0     3361.18     3859.24     63.35 o 
   7   7   0     1156.99     1287.62     40.91 o 
   9   7   0      361.77      440.09     37.74 o 
  11   7   0      123.01      207.33     26.38 o 
   0   8   0      926.78     1270.81     35.69 o 
   2   8   0        4.49       11.92      6.17 o 
   4   8   0     4615.29     5484.90     82.38 o 
   6   8   0       10.90        6.80      8.75 o 
   8   8   0      147.32      162.22     22.57 o 
  10   8   0        1.08        7.58     13.15 o 
   1   9   0     4849.17     5157.79     66.83 o 
   3   9   0     1900.16     2004.81     44.37 o 
   5   9   0      416.56      427.58     25.14 o 
   7   9   0     1145.48     1321.33     48.66 o 
   9   9   0      881.13      987.01     43.01 o 
   0  10   0     1492.54     1552.52     73.25 o 
   2  10   0     3058.06     3302.21     57.32 o 
   4  10   0     4863.11     5148.47     79.46 o 
   6  10   0     1966.41     2238.83     56.01 o 
   8  10   0      304.43      312.40     27.72 o 
  10  10   0      141.31      233.94     34.50 o 
   1  11   0       49.16       37.55     13.54 o 
   3  11   0      328.09      421.28     33.26 o 
   5  11   0       55.51       36.50     12.16 o 
   7  11   0       46.58       38.30     19.71 o 
   9  11   0      169.36      254.53     26.97 o 
   0  12   0     5241.03     5540.45    157.23 o 
   2  12   0     1382.61     1697.71     61.33 o 
   4  12   0     2548.15     2901.94     95.91 o 
   6  12   0      508.48      557.75     33.00 o 
   8  12   0     1725.12     1813.08     58.25 o 
   1  13   0      771.91      924.17     79.77 o 
   3  13   0      774.48      809.77     47.64 o 
   5  13   0      457.52      418.14     39.71 o 
   7  13   0      137.72      135.56     24.46 o 
   0  14   0        6.21       48.77     23.06 o 
   2  14   0       35.08       17.09     17.19 o 
   4  14   0       35.34       30.33     17.95 o 
   1  15   0      699.24      929.52     89.12 o 
   3  15   0      578.27      607.63     66.60 o 
 -13   1   1      182.52      159.80     37.69 o 
 -11   1   1     1348.68     1403.24     53.82 o 
  -9   1   1     1812.31     1845.84     53.15 o 
  -7   1   1     6169.73     6208.97     88.31 o 
  -5   1   1     4779.35     4541.90     53.39 o 
  -3   1   1     7596.93     8075.61     64.50 o 
  -1   1   1    16046.02    16031.79    113.50 o 
   1   1   1     7656.90     8188.70     62.79 o 
   3   1   1     4162.83     4255.33     42.58 o 
   5   1   1      561.34      529.47     21.40 o 
   7   1   1     2915.00     2975.10     60.34 o 
   9   1   1      479.52      482.10     37.02 o 
  11   1   1      749.26      641.24     59.59 o 
 -12   2   1     1291.11     1349.18     62.50 o 
 -10   2   1      170.53      230.40     48.46 o 
  -8   2   1     3990.47     4032.18     73.84 o 
  -6   2   1     2520.49     2423.67     40.97 o 
  -4   2   1    20852.47    22502.88    176.39 o 
  -2   2   1      469.46      278.11      7.52 o 
   0   2   1    17068.61    18420.74     83.69 o 
   2   2   1       76.64      265.88      6.63 o 
   4   2   1     9754.76    10194.02     67.17 o 
   6   2   1      676.22      618.71     21.17 o 
   8   2   1     1380.46     1415.11     38.08 o 
  10   2   1        9.33       26.16     15.89 o 
  12   2   1      583.87      549.11     62.61 o 
 -11   3   1        0.13       26.42     15.73 o 
  -9   3   1       28.19       33.71     13.03 o 
  -7   3   1      123.04      138.32     11.75 o 
  -5   3   1      115.35      127.67      9.38 o 
  -3   3   1     1350.22     1351.33     20.92 o 
  -1   3   1      821.33      895.20     17.24 o 
   1   3   1      609.78      507.08     13.52 o 
   3   3   1      617.58      886.11     12.49 o 
   5   3   1      165.69      284.28     13.10 o 
   7   3   1       69.46       71.98     13.06 o 
   9   3   1        0.28        9.28     11.83 o 
  11   3   1        6.58       25.50     17.29 o 
 -12   4   1       49.72       54.02     16.23 o 
 -10   4   1     1023.01     1019.63     50.81 o 
  -8   4   1     1023.47      990.98     37.85 o 
  -6   4   1      738.04      611.41     18.89 o 
  -4   4   1     4930.54     4038.47     42.38 o 
  -2   4   1     1924.72     1477.28     18.97 o 
   0   4   1     1113.74     1043.16     16.26 o 
   2   4   1      732.29      751.64     12.06 o 
   4   4   1     1191.76     1253.26     21.23 o 
   6   4   1       44.77       52.53     10.49 o 
   8   4   1      169.37      175.95     18.41 o 
  10   4   1      447.35      471.30     64.03 o 
  12   4   1        3.68      -14.99     14.99 o 
 -11   5   1     1661.65     1740.45     70.05 o 
  -9   5   1     3318.77     3159.40     68.75 o 
  -7   5   1     3762.66     3645.01     65.39 o 
  -5   5   1     6415.17     6262.66     81.47 o 
  -3   5   1    13080.10    12543.86     71.78 o 
  -1   5   1     9700.28     9987.49     59.34 o 
   1   5   1     7653.05     8073.59     56.25 o 
   3   5   1     8481.44     8425.66     81.61 o 
   5   5   1     2080.28     2256.26     76.92 o 
   7   5   1     1482.65     1455.86     40.82 o 
   9   5   1     1564.19     1455.40     46.68 o 
  11   5   1      786.07      709.17     52.94 o 
 -12   6   1       12.12       26.43     20.66 o 
 -10   6   1       71.76      110.35     19.73 o 
  -8   6   1       98.94       59.63     13.50 o 
  -6   6   1      128.87      140.01     15.54 o 
  -4   6   1      798.34      818.00     26.18 o 
  -2   6   1      925.24      958.42     15.63 o 
   0   6   1     2939.30     3684.94     33.07 o 
   2   6   1      798.11      674.73     21.13 o 
   4   6   1      535.62      493.31     20.81 o 
   6   6   1       41.44       44.70     10.47 o 
   8   6   1       95.15       70.47     15.65 o 
  10   6   1        9.90       17.51     13.87 o 
 -11   7   1      360.28      406.49     32.68 o 
  -9   7   1       81.73       94.89     17.30 o 
  -7   7   1     2492.15     2270.00     56.69 o 
  -5   7   1     4115.23     3750.74     62.57 o 
  -3   7   1     2944.79     2723.58     92.36 o 
  -1   7   1     3005.85     2552.10     30.44 o 
   1   7   1     1157.78     1047.94     34.07 o 
   3   7   1     1769.35     1959.42     39.63 o 
   5   7   1     1880.00     1875.69     43.78 o 
   7   7   1     1389.00     1392.17     44.44 o 
   9   7   1       15.91       21.00     13.51 o 
  11   7   1      141.68      153.50     41.24 o 
 -10   8   1      587.87      594.34     36.99 o 
  -8   8   1     2424.11     2257.69     58.87 o 
  -6   8   1     1970.70     1764.09     60.75 o 
  -4   8   1      584.04      471.00     22.79 o 
  -2   8   1     2282.96     2023.08     40.01 o 
   0   8   1     8101.64     7987.69     73.45 o 
   2   8   1     1341.08     1422.77     33.89 o 
   4   8   1       92.23       97.66     19.05 o 
   6   8   1      577.28      563.19     28.73 o 
   8   8   1      857.71      809.36     36.13 o 
  10   8   1      231.34      270.02     23.90 o 
  -9   9   1       87.06      111.34     20.35 o 
  -7   9   1      316.07      296.86     51.97 o 
  -5   9   1     1458.69     1308.34     39.53 o 
  -3   9   1      219.35      203.67     16.97 o 
  -1   9   1      718.02      672.13     33.10 o 
   1   9   1      693.40      716.34     21.56 o 
   3   9   1       32.05       33.61      9.57 o 
   5   9   1     1317.53     1412.94     48.28 o 
   7   9   1      107.11       94.39     17.86 o 
   9   9   1       29.63       46.74     17.13 o 
 -10  10   1      108.10       90.25     18.36 o 
  -8  10   1      806.85      721.26     37.82 o 
  -6  10   1       15.03       20.33     10.32 o 
  -4  10   1     4145.01     3927.98     68.46 o 
  -2  10   1       86.79      123.38     19.59 o 
   0  10   1     1523.02     1526.00     51.56 o 
   2  10   1       57.01       74.79     23.48 o 
   4  10   1     2593.34     2436.78     54.27 o 
   6  10   1       11.38        6.57     11.06 o 
   8  10   1      377.07      311.26     33.13 o 
  10  10   1       35.66       23.66     20.62 o 
  -9  11   1      876.01      932.34     43.71 o 
  -7  11   1      751.45      754.86     56.31 o 
  -5  11   1     2052.77     2024.47     52.96 o 
  -3  11   1     2643.56     2525.60     73.17 o 
  -1  11   1     1648.92     1585.47     55.70 o 
   1  11   1     1131.02     1159.81     48.03 o 
   3  11   1     2055.74     2005.63     49.52 o 
   5  11   1      702.28      720.48     33.11 o 
   7  11   1      367.62      319.85     28.26 o 
   9  11   1      294.09      200.82     31.05 o 
  -8  12   1      230.21      199.98     30.37 o 
  -6  12   1      138.38      147.09     26.92 o 
  -4  12   1      493.78      417.72     36.91 o 
  -2  12   1      646.15      612.56     40.48 o 
   0  12   1      151.19      133.52     34.59 o 
   2  12   1      547.82      569.81     38.88 o 
   4  12   1      305.15      354.99     26.29 o 
   6  12   1       19.32       47.48     15.50 o 
   8  12   1      160.12      135.13     25.88 o 
  -7  13   1      726.97      631.43    118.21 o 
  -5  13   1      297.10      319.30     35.62 o 
  -3  13   1      415.27      466.11     39.52 o 
  -1  13   1      813.41      727.57     45.10 o 
   1  13   1      565.45      526.05    106.37 o 
   3  13   1      358.67      353.89     35.65 o 
   5  13   1      151.39      113.81     26.22 o 
   7  13   1      477.02      485.73     43.06 o 
  -4  14   1      394.68      336.57     36.42 o 
  -2  14   1      422.37      528.32     43.36 o 
   0  14   1     1148.81     1040.30     53.42 o 
   2  14   1      251.80      285.44     49.39 o 
   4  14   1      182.05      153.59     27.72 o 
   6  14   1      119.36       99.85     42.12 o 
  -1  15   1      172.42      136.35     38.31 o 
   1  15   1      126.68      111.74     23.99 o 
 -12   0   2      892.19      778.08     61.10 o 
 -10   0   2      670.01      752.45     52.23 o 
  -8   0   2    12178.98    12458.90    203.34 o 
  -6   0   2     1730.01     1947.94     64.03 o 
  -4   0   2     2556.43     2546.80     63.94 o 
  -2   0   2       26.44      133.55     15.16 o 
   0   0   2    80104.41    88621.77    812.48 o 
   2   0   2      426.99      248.83     12.98 o 
   4   0   2     3634.89     3824.34     57.92 o 
   6   0   2     2081.62     2276.81     49.90 o 
   8   0   2     6395.52     6675.29    101.42 o 
  10   0   2     1007.69      941.78     62.52 o 
 -13   1   2      531.91      579.08     60.39 o 
 -11   1   2       39.88       19.30     13.86 o 
  -9   1   2      256.82      203.23     27.31 o 
  -7   1   2      666.62      699.04     29.24 o 
  -5   1   2     1019.18     1023.49     30.29 o 
  -3   1   2       28.10       61.95      6.83 o 
  -1   1   2       20.37       15.69      3.11 o 
   1   1   2     2124.33     2839.85     19.89 o 
   3   1   2       90.71       99.98      5.51 o 
   5   1   2     1090.29     1355.92     25.18 o 
   7   1   2     1119.13     1129.51     26.63 o 
   9   1   2      517.97      450.17     25.14 o 
  11   1   2       74.13      180.82     39.02 o 
 -12   2   2      212.76      232.55     32.02 o 
 -10   2   2      448.22      474.47     31.50 o 
  -8   2   2       41.50       47.95     12.41 o 
  -6   2   2       32.45       66.09      9.69 o 
  -4   2   2     7023.00     8616.38     77.66 o 
  -2   2   2      174.02      210.68      7.98 o 
   0   2   2     2970.76     4129.95     40.56 o 
   2   2   2      886.47      814.74     11.85 o 
   4   2   2     4193.30     4523.62     36.05 o 
   6   2   2      181.12      181.60     10.54 o 
   8   2   2        1.89       12.28     11.48 o 
  10   2   2      251.24      256.24     50.19 o 
  12   2   2       49.05       68.03     29.18 o 
 -11   3   2      926.70      934.70     49.95 o 
  -9   3   2     1215.02     1199.57     36.94 o 
  -7   3   2      833.59      891.61     33.80 o 
  -5   3   2      804.02      779.08     20.24 o 
  -3   3   2     2590.46     2800.33     29.83 o 
  -1   3   2      402.96      277.92      8.66 o 
   1   3   2      331.47      268.46      9.36 o 
   3   3   2     6466.76     6274.31     41.22 o 
   5   3   2      215.88      228.18     10.26 o 
   7   3   2     1305.94     1298.52     36.11 o 
   9   3   2     1069.81     1107.17     68.99 o 
  11   3   2      612.77      652.27     44.04 o 
 -12   4   2      482.29      492.12     43.31 o 
 -10   4   2      853.54      743.63     63.85 o 
  -8   4   2      672.23      659.26     29.18 o 
  -6   4   2      170.35      136.70     11.36 o 
  -4   4   2     6231.17     6867.51     62.75 o 
  -2   4   2      774.72      668.53     13.92 o 
   0   4   2      909.08      839.60     14.71 o 
   2   4   2     1599.86     1761.14     24.76 o 
   4   4   2     3872.32     4337.93     37.08 o 
   6   4   2      168.72      200.04     16.14 o 
   8   4   2      696.53      688.13     30.44 o 
  10   4   2      623.97      722.03     65.09 o 
 -11   5   2       35.92        3.56     16.32 o 
  -9   5   2       47.95       41.50     12.52 o 
  -7   5   2      657.92      851.05     32.08 o 
  -5   5   2       19.47       45.37     10.14 o 
  -3   5   2       11.46       -2.20      5.70 o 
  -1   5   2     1251.51     1321.10     19.83 o 
   1   5   2      496.01      401.15     11.18 o 
   3   5   2       66.40       35.16      5.14 o 
   5   5   2      170.62      171.23     14.48 o 
   7   5   2      461.89      442.46     24.49 o 
   9   5   2       22.28       49.57     26.07 o 
  11   5   2       50.06       75.99     20.03 o 
 -12   6   2      245.17      214.16     42.03 o 
 -10   6   2      506.81      523.71     33.80 o 
  -8   6   2     1820.89     1728.97     48.69 o 
  -6   6   2     2111.62     2378.72     51.04 o 
  -4   6   2     1214.08     1273.50     22.23 o 
  -2   6   2     1484.28     1679.68     23.98 o 
   0   6   2     5982.58     6354.51     49.64 o 
   2   6   2     1392.24     1276.26     25.71 o 
   4   6   2     1381.59     1155.45     57.03 o 
   6   6   2     2498.92     2395.71     50.14 o 
   8   6   2     1052.66     1034.53     38.22 o 
  10   6   2      506.31      634.59     65.98 o 
 -11   7   2      152.52      139.24     29.70 o 
  -9   7   2      283.46      321.53     27.65 o 
  -7   7   2      628.65      637.90     30.26 o 
  -5   7   2     1102.18     1125.51     34.36 o 
  -3   7   2      953.86     1015.45     19.65 o 
  -1   7   2     1066.30     1128.72     20.28 o 
   1   7   2      718.45      727.99     20.28 o 
   3   7   2      553.22      506.06     18.61 o 
   5   7   2     1650.21     1672.62     41.24 o 
   7   7   2      512.04      464.58     26.96 o 
   9   7   2      231.95      304.70     49.48 o 
 -10   8   2        5.80        1.24     12.76 o 
  -8   8   2       71.40       72.53     15.30 o 
  -6   8   2        6.58       17.74      8.52 o 
  -4   8   2     3424.93     3522.85     60.31 o 
  -2   8   2       71.76       82.76     10.09 o 
   0   8   2      266.13      305.67     14.83 o 
   2   8   2       21.43       34.93      7.65 o 
   4   8   2     2402.69     2329.64     42.51 o 
   6   8   2       25.17       34.72     11.20 o 
   8   8   2       75.56       52.81     18.54 o 
  -9   9   2      755.87      858.56     40.81 o 
  -7   9   2      457.74      499.01     60.13 o 
  -5   9   2      112.87      112.01     26.61 o 
  -3   9   2       45.49       85.61     14.31 o 
  -1   9   2     1494.93     1504.21     36.59 o 
   1   9   2     1044.55     1131.09     27.87 o 
   3   9   2      636.28      610.89     22.70 o 
   5   9   2       12.44        3.85      7.86 o 
   7   9   2      588.42      550.93     31.43 o 
   9   9   2      528.45      550.13     88.41 o 
 -10  10   2      187.95      174.79     39.73 o 
  -8  10   2      118.95       87.63     17.92 o 
  -6  10   2     1168.54     1228.07     42.68 o 
  -4  10   2     2693.48     2707.78     56.92 o 
  -2  10   2     1242.52     1399.54     51.17 o 
   0  10   2      247.55      317.28     38.52 o 
   2  10   2      954.28     1031.94     30.79 o 
   4  10   2     2370.62     2153.71     65.41 o 
   6  10   2     1146.48     1118.36     43.52 o 
   8  10   2      222.17      198.52     38.18 o 
  -9  11   2      136.82      153.05     31.46 o 
  -7  11   2        0.68        1.47     11.79 o 
  -5  11   2       37.71       30.69     15.49 o 
  -3  11   2      162.80      184.40     25.18 o 
  -1  11   2       16.83       12.62     12.46 o 
   1  11   2      200.19      199.92     19.26 o 
   3  11   2      206.71      211.51     17.57 o 
   5  11   2       22.84        6.51     10.05 o 
   7  11   2       41.25       18.85     16.75 o 
  -8  12   2     1418.53     1258.95     59.02 o 
  -6  12   2      187.91      169.10     29.32 o 
  -4  12   2     1235.92     1274.46     56.23 o 
  -2  12   2      390.15      354.87     42.97 o 
   0  12   2     2378.82     2196.28     69.49 o 
   2  12   2      464.43      500.51     29.58 o 
   4  12   2     1075.77     1132.58     41.52 o 
   6  12   2      238.80      285.37     23.77 o 
  -5  13   2      196.92      169.76     30.59 o 
  -3  13   2      211.57      221.14     48.86 o 
  -1  13   2      219.72      253.98     31.00 o 
   1  13   2      137.81      165.96     26.90 o 
   3  13   2      298.63      270.19     54.18 o 
   5  13   2      142.56      140.37     22.83 o 
  -4  14   2       44.17       48.37     17.12 o 
  -2  14   2       37.04       25.76     25.98 o 
   0  14   2        0.86       14.52     20.49 o 
   2  14   2       19.26       42.91     19.94 o 
   4  14   2       54.12       69.75     28.69 o 
  -1  15   2      263.86      296.55     36.49 o 
   1  15   2      216.51      221.07     30.34 o 
 -13   1   3      117.10      126.72     29.53 o 
 -11   1   3      577.54      509.59     35.83 o 
  -9   1   3     1055.65      913.76     90.72 o 
  -7   1   3     2344.94     2131.69     53.39 o 
  -5   1   3     2722.44     2308.77     91.03 o 
  -3   1   3     3078.39     2717.35     64.20 o 
  -1   1   3    14380.98    13412.52     99.91 o 
   1   1   3     8351.42     8004.59     63.04 o 
   3   1   3     8168.38     7475.71     73.81 o 
   5   1   3     1759.55     1513.46     29.14 o 
   7   1   3     3185.01     2989.10     46.07 o 
   9   1   3      680.51      689.29     36.95 o 
 -12   2   3      839.03      808.49     64.91 o 
 -10   2   3       18.30        4.21     19.51 o 
  -8   2   3     1790.56     1626.99     48.98 o 
  -6   2   3      837.25      655.63     23.66 o 
  -4   2   3     9936.67     9875.78     79.68 o 
  -2   2   3     1994.51     1408.17     20.94 o 
   0   2   3    13102.02    12593.26     64.42 o 
   2   2   3     2103.88     1476.11     16.95 o 
   4   2   3     9159.34     8560.42     55.72 o 
   6   2   3     2362.53     2061.28     35.81 o 
   8   2   3     1504.32     1410.73     49.85 o 
  10   2   3      118.93      132.19     57.11 o 
 -11   3   3       14.24       14.13     14.83 o 
  -9   3   3       32.87       25.23     10.53 o 
  -7   3   3       82.29       62.30     10.00 o 
  -5   3   3       22.33       55.30      8.37 o 
  -3   3   3      637.35      774.53     17.16 o 
  -1   3   3      653.85      622.47     13.71 o 
   1   3   3      231.09      200.43      7.53 o 
   3   3   3       36.60       47.79      5.10 o 
   5   3   3       63.50      107.64      9.88 o 
   7   3   3       87.26       64.73     40.39 o 
   9   3   3        0.83      -13.10     13.10 o 
  11   3   3       27.78       28.20     27.67 o 
 -12   4   3       12.30        6.68     15.56 o 
 -10   4   3      466.37      453.41     95.86 o 
  -8   4   3      278.83      312.93     18.51 o 
  -6   4   3      189.42      178.28     19.72 o 
  -4   4   3     2053.80     1573.79     29.77 o 
  -2   4   3     1691.73     1531.37     23.32 o 
   0   4   3     1875.52     1415.36     21.14 o 
   2   4   3     3287.96     2819.94     27.62 o 
   4   4   3     1810.12     1626.90     30.93 o 
   6   4   3      666.54      585.01     31.61 o 
   8   4   3      334.74      367.04     31.90 o 
  10   4   3      545.27      564.64     47.75 o 
 -11   5   3      989.05      868.33     51.56 o 
  -9   5   3     1782.69     1610.52     58.23 o 
  -7   5   3     1652.08     1553.30     35.34 o 
  -5   5   3     3775.24     3772.08     50.48 o 
  -3   5   3     7279.15     6986.11     57.89 o 
  -1   5   3     7407.17     7123.79     55.62 o 
   1   5   3     8261.79     7838.47     58.01 o 
   3   5   3     9012.83     7944.25     70.80 o 
   5   5   3     3205.05     3002.74     69.60 o 
   7   5   3     2048.53     1828.78     59.07 o 
   9   5   3     1755.18     1774.10     68.73 o 
 -10   6   3       50.53       36.07     18.43 o 
  -8   6   3      192.33      165.71     28.00 o 
  -6   6   3       70.41       64.18     12.01 o 
  -4   6   3      676.51      666.57     18.21 o 
  -2   6   3      561.72      541.21     15.44 o 
   0   6   3     1012.15     1310.13     22.79 o 
   2   6   3      478.47      376.67     16.47 o 
   4   6   3      494.89      485.84     19.50 o 
   6   6   3      102.59       79.44     17.11 o 
   8   6   3        7.11       -0.82     13.06 o 
  10   6   3        3.03       -4.31     20.88 o 
 -11   7   3      153.04      182.91     24.82 o 
  -9   7   3       35.10       51.24     15.26 o 
  -7   7   3      960.08      962.48     35.93 o 
  -5   7   3     2426.04     2355.11     50.56 o 
  -3   7   3     1589.49     1608.26     27.47 o 
  -1   7   3     3232.92     2887.31     35.98 o 
   1   7   3      955.78      848.58     22.87 o 
   3   7   3     2306.88     2232.77     56.19 o 
   5   7   3     2312.84     2240.67     63.44 o 
   7   7   3     1509.90     1374.10     54.40 o 
   9   7   3       13.32       12.40     13.21 o 
 -10   8   3      226.93      225.12     25.97 o 
  -8   8   3     1318.38     1254.85     46.14 o 
  -6   8   3     1030.53     1103.58     38.10 o 
  -4   8   3      122.95      125.68     19.42 o 
  -2   8   3     1900.04     1801.81     32.72 o 
   0   8   3     5832.01     5479.36     61.53 o 
   2   8   3     2310.20     2210.26     39.87 o 
   4   8   3      602.86      465.74     21.28 o 
   6   8   3     1097.90     1005.69     47.32 o 
   8   8   3      896.55      884.27     48.03 o 
  -9   9   3       24.02       21.45     13.74 o 
  -7   9   3      214.55      264.56     24.03 o 
  -5   9   3      627.68      665.31     30.13 o 
  -3   9   3      315.82      349.65     21.77 o 
  -1   9   3      448.26      412.47     27.47 o 
   1   9   3      564.52      562.48     21.40 o 
   3   9   3       59.79       47.97     10.30 o 
   5   9   3     1338.67     1274.19     55.53 o 
   7   9   3      132.03      140.46     32.99 o 
  -8  10   3      399.88      360.49     29.43 o 
  -6  10   3        3.99        1.96     10.19 o 
  -4  10   3     2735.00     2508.57     89.17 o 
  -2  10   3      105.78      124.97     22.84 o 
   0  10   3     1117.89     1112.65     29.83 o 
   2  10   3      337.32      366.72     20.34 o 
   4  10   3     1924.31     1877.70     43.04 o 
   6  10   3       75.54       79.72     20.92 o 
  -9  11   3      529.70      468.41     55.60 o 
  -7  11   3      230.46      231.78     42.49 o 
  -5  11   3     1494.36     1503.08     76.62 o 
  -3  11   3     1460.17     1487.76     73.29 o 
  -1  11   3     1544.51     1567.89     56.26 o 
   1  11   3     1129.56     1127.86     38.10 o 
   3  11   3     2438.67     2332.67     48.71 o 
   5  11   3      797.74      921.83     87.53 o 
   7  11   3      726.14      699.72     47.87 o 
  -8  12   3       80.82       43.63     26.60 o 
  -6  12   3       86.05       97.32     24.84 o 
  -4  12   3      299.15      260.72     38.93 o 
  -2  12   3      353.46      330.77     32.58 o 
   0  12   3      185.12      174.78     25.91 o 
   2  12   3      521.97      462.76     28.98 o 
   4  12   3      361.90      369.89     28.29 o 
   6  12   3       35.82       53.71     18.84 o 
  -5  13   3      221.16      189.31     28.91 o 
  -3  13   3      290.45      240.47     31.63 o 
  -1  13   3      790.04      775.49     47.20 o 
   1  13   3      450.49      505.04     39.34 o 
   3  13   3      430.86      421.78     31.10 o 
   5  13   3      237.35      238.97     62.21 o 
  -4  14   3      198.87      129.87     25.01 o 
  -2  14   3      366.61      451.03     68.68 o 
   0  14   3      992.25      935.78     53.06 o 
   2  14   3      380.75      407.99     39.32 o 
   4  14   3      326.12      358.18     55.96 o 
  -1  15   3      151.39      158.20     35.47 o 
   1  15   3      108.87      140.47     30.51 o 
 -12   0   4      652.41      633.09     61.37 o 
 -10   0   4      854.51      885.11     61.10 o 
  -8   0   4    11359.77    10714.39    203.43 o 
  -6   0   4     4616.93     4458.29    116.88 o 
  -4   0   4     6506.42     6267.80    134.00 o 
  -2   0   4     6310.97     5555.96     81.99 o 
   0   0   4    39137.04    38665.73    296.97 o 
   2   0   4     4369.70     3958.80     67.15 o 
   4   0   4     3110.20     2829.50     73.56 o 
   6   0   4     1519.70     1487.69     47.28 o 
   8   0   4     2582.86     2441.44     94.98 o 
 -11   1   4       42.50        7.44     12.94 o 
  -9   1   4        5.11       -0.81      9.78 o 
  -7   1   4      603.58      551.29     30.57 o 
  -5   1   4     1952.16     1885.20     51.13 o 
  -3   1   4      972.49      968.00     34.73 o 
  -1   1   4     2671.39     2321.11     29.04 o 
   1   1   4       36.90      132.18     15.40 o 
   3   1   4      616.39      531.04     18.09 o 
   5   1   4      948.56      957.27     25.68 o 
   7   1   4      631.62      579.61     27.21 o 
   9   1   4      383.31      310.56     44.61 o 
 -12   2   4      288.25      301.86     34.82 o 
 -10   2   4      475.03      407.58     37.73 o 
  -8   2   4        3.37        3.19     11.09 o 
  -6   2   4      493.03      445.29     28.42 o 
  -4   2   4     6164.86     5870.34     61.92 o 
  -2   2   4     1530.57     1461.99     25.41 o 
   0   2   4       21.75       83.25      5.21 o 
   2   2   4     1332.97     1318.39     27.02 o 
   4   2   4     1593.70     1609.64     31.34 o 
   6   2   4      258.56      253.74     19.55 o 
   8   2   4        1.59       22.23     19.51 o 
  10   2   4       69.83       44.07     30.06 o 
 -11   3   4      875.75      817.45     48.66 o 
  -9   3   4     1555.39     1541.51     45.16 o 
  -7   3   4     1869.60     1568.82     42.13 o 
  -5   3   4     4611.81     4276.66     55.39 o 
  -3   3   4     6367.66     5689.80     52.43 o 
  -1   3   4     5265.32     4670.68     42.32 o 
   1   3   4     3832.55     3761.41     46.20 o 
   3   3   4     5664.92     5155.92     64.01 o 
   5   3   4      432.03      454.32     23.16 o 
   7   3   4      759.24      671.60     36.84 o 
   9   3   4      572.36      587.77     45.89 o 
 -12   4   4      473.34      498.07     43.21 o 
 -10   4   4      813.87      709.91     46.87 o 
  -8   4   4      755.01      739.03     28.19 o 
  -6   4   4      891.61      911.02     26.89 o 
  -4   4   4     6020.70     6113.23     58.09 o 
  -2   4   4     2241.47     2019.37     29.34 o 
   0   4   4     2305.33     2022.06     27.01 o 
   2   4   4     2749.34     2579.17     38.42 o 
   4   4   4     2266.23     2259.76     65.93 o 
   6   4   4      222.54      228.16     25.56 o 
   8   4   4      335.74      423.05     36.17 o 
  10   4   4      257.72      244.96     31.65 o 
 -11   5   4       36.34       25.02     15.75 o 
  -9   5   4      157.24      144.90     19.06 o 
  -7   5   4      679.72      658.19     33.93 o 
  -5   5   4      245.58      168.60     17.35 o 
  -3   5   4      300.25      246.79     12.81 o 
  -1   5   4     1620.28     1522.32     25.66 o 
   1   5   4      483.56      501.32     14.95 o 
   3   5   4      116.29      132.61     18.24 o 
   5   5   4      239.09      245.04     25.46 o 
   7   5   4      140.00      133.50     23.51 o 
   9   5   4       20.11       14.59     14.95 o 
 -10   6   4      737.31      642.09     37.04 o 
  -8   6   4     2301.62     2054.44     54.68 o 
  -6   6   4     3548.29     3415.49     60.63 o 
  -4   6   4     2947.96     2486.91     46.15 o 
  -2   6   4     5357.67     4933.60     50.71 o 
   0   6   4     6270.88     5871.52     54.22 o 
   2   6   4     2937.59     3047.05     68.60 o 
   4   6   4     1256.37     1218.37     46.94 o 
   6   6   4     1678.44     1598.69    102.82 o 
   8   6   4      399.79      350.70     35.72 o 
 -11   7   4      207.46      245.60     25.79 o 
  -9   7   4      388.77      446.52     31.39 o 
  -7   7   4      969.43      998.19     44.65 o 
  -5   7   4     1447.70     1491.13     41.89 o 
  -3   7   4     2392.72     2256.88     37.52 o 
  -1   7   4     2084.39     1977.83     37.26 o 
   1   7   4     1425.37     1325.55     37.39 o 
   3   7   4      782.47      776.56     38.09 o 
   5   7   4     1453.13     1459.20     55.40 o 
   7   7   4      238.84      232.98     61.77 o 
 -10   8   4        1.37       15.26     10.94 o 
  -8   8   4       65.64       36.71     20.09 o 
  -6   8   4       27.39       11.81     10.71 o 
  -4   8   4     2438.18     2493.47     53.76 o 
  -2   8   4       38.22       32.06      7.91 o 
   0   8   4      200.13      191.00     14.37 o 
   2   8   4       13.79       12.49     11.77 o 
   4   8   4     1055.72     1008.86     45.83 o 
   6   8   4       79.48       63.13     19.72 o 
   8   8   4       40.23       32.17     14.29 o 
  -9   9   4     1003.99     1014.61     46.54 o 
  -7   9   4      860.35      820.47     37.10 o 
  -5   9   4      955.50      868.97     35.04 o 
  -3   9   4      398.47      344.61     28.61 o 
  -1   9   4     2697.75     2687.55     46.28 o 
   1   9   4     1819.93     1924.18     40.01 o 
   3   9   4     1051.85     1065.94     46.57 o 
   5   9   4        6.82       17.20     15.47 o 
   7   9   4      313.18      313.48     33.98 o 
  -8  10   4      170.55      195.51     44.14 o 
  -6  10   4     1463.70     1427.35     47.87 o 
  -4  10   4     2950.82     2872.51     78.89 o 
  -2  10   4     2003.88     1989.59     61.91 o 
   0  10   4      665.82      643.51     25.10 o 
   2  10   4     1049.83     1115.24     47.43 o 
   4  10   4     1661.73     1548.20     59.38 o 
   6  10   4      818.52      890.99     49.17 o 
  -9  11   4       33.12       52.14     28.20 o 
  -7  11   4        1.55       10.13     12.76 o 
  -5  11   4       72.25       80.39     21.40 o 
  -3  11   4      149.12      143.04     23.79 o 
  -1  11   4        2.04       15.36     13.74 o 
   1  11   4      136.37      127.81     18.07 o 
   3  11   4      128.43       97.78     23.72 o 
   5  11   4       35.60       23.44     18.49 o 
  -6  12   4      504.79      515.24     68.19 o 
  -4  12   4     1510.90     1550.68     63.18 o 
  -2  12   4      919.83      877.33    191.42 o 
   0  12   4     2270.42     2085.38    155.01 o 
   2  12   4      802.14      953.04     70.15 o 
   4  12   4      786.97      698.90     46.93 o 
  -5  13   4      406.58      420.13     39.76 o 
  -3  13   4      452.90      368.14     71.25 o 
  -1  13   4      503.80      500.83     41.23 o 
   1  13   4      245.21      319.96     50.55 o 
   3  13   4      389.10      356.40     52.85 o 
  -2  14   4       14.56       -3.77     13.35 o 
   0  14   4        0.70       -8.34     22.79 o 
 -11   1   5      541.36      510.54     41.95 o 
  -9   1   5     1320.87     1414.27     54.91 o 
  -7   1   5     1734.27     1720.08    139.23 o 
  -5   1   5     1880.21     1991.88     58.30 o 
  -3   1   5      775.75      740.65     22.62 o 
  -1   1   5     2797.67     2638.53     48.26 o 
   1   1   5      962.33     1022.63     32.26 o 
   3   1   5     1176.56     1233.99     45.63 o 
   5   1   5      121.97      133.65     13.93 o 
   7   1   5      565.23      667.73     40.24 o 
   9   1   5      126.92      202.63     41.95 o 
 -12   2   5      833.86      773.06     67.49 o 
 -10   2   5      172.98      214.06     22.96 o 
  -8   2   5     1472.92     1461.05     44.59 o 
  -6   2   5      945.14      919.60     33.00 o 
  -4   2   5     3462.51     3798.82     74.40 o 
  -2   2   5      752.48      672.88     26.85 o 
   0   2   5     1634.70     1703.30     34.04 o 
   2   2   5      118.77      137.37     12.54 o 
   4   2   5     1237.63     1323.95     31.62 o 
   6   2   5      426.64      451.39     33.62 o 
   8   2   5      222.88      243.62     44.34 o 
 -11   3   5       15.28       -5.15     15.08 o 
  -9   3   5       49.15       36.24     13.31 o 
  -7   3   5       47.46       42.55     21.69 o 
  -5   3   5        2.31        6.20      8.54 o 
  -3   3   5      245.92      314.89     14.05 o 
  -1   3   5      211.15      236.01     17.73 o 
   1   3   5        7.65       17.89      7.14 o 
   3   3   5        7.92       -2.29      5.91 o 
   5   3   5      120.72      107.03     21.37 o 
   7   3   5       21.22       16.69     15.85 o 
   9   3   5        9.83        6.39     30.20 o 
 -10   4   5      540.82      561.14     70.54 o 
  -8   4   5      303.53      341.32     25.68 o 
  -6   4   5      423.83      491.64     22.40 o 
  -4   4   5      706.18      691.09     20.85 o 
  -2   4   5      482.46      564.07     31.02 o 
   0   4   5      100.19       72.06     11.96 o 
   2   4   5      575.88      574.95     21.13 o 
   4   4   5       73.85       80.66     16.72 o 
   6   4   5       61.02       64.52     17.79 o 
   8   4   5       16.74       22.46     29.80 o 
 -11   5   5     1028.35     1033.73     67.40 o 
  -9   5   5     1590.46     1682.70     67.75 o 
  -7   5   5     1530.80     1585.38     50.92 o 
  -5   5   5     2278.77     2442.84     45.25 o 
  -3   5   5     2756.54     2774.65     39.78 o 
  -1   5   5     1683.55     1768.07     41.75 o 
   1   5   5     1903.51     2105.21     46.18 o 
   3   5   5     1494.61     1419.25     62.83 o 
   5   5   5      532.05      557.44     69.04 o 
   7   5   5      334.40      358.62     35.83 o 
 -10   6   5       59.79       52.45     41.90 o 
  -8   6   5       91.64       55.59     23.20 o 
  -6   6   5       46.69       37.06     18.51 o 
  -4   6   5      416.18      381.28     17.95 o 
  -2   6   5      160.00      151.91     13.90 o 
   0   6   5      326.17      308.23     20.61 o 
   2   6   5       35.34       27.80     13.49 o 
   4   6   5       83.01       80.99     18.65 o 
   6   6   5       17.64       11.36     14.81 o 
   8   6   5        6.73        9.10     32.15 o 
  -9   7   5      141.13      190.49     24.14 o 
  -7   7   5      564.19      542.98     42.66 o 
  -5   7   5     1380.13     1511.25     32.91 o 
  -3   7   5      744.01      839.29     23.78 o 
  -1   7   5     1024.08      904.28     32.01 o 
   1   7   5       62.68       76.35     18.09 o 
   3   7   5      379.50      421.09     34.39 o 
   5   7   5      657.54      633.19     42.09 o 
   7   7   5      350.13      327.26     34.50 o 
 -10   8   5      345.24      332.37     30.14 o 
  -8   8   5     1162.42     1106.47     44.82 o 
  -6   8   5      941.94      873.79     36.33 o 
  -4   8   5       40.25       50.17     11.80 o 
  -2   8   5      786.43      855.45     34.14 o 
   0   8   5     1422.00     1484.98     53.05 o 
   2   8   5      487.12      546.25     37.59 o 
   4   8   5       14.93       28.87     16.76 o 
   6   8   5      129.92       94.09     20.76 o 
  -9   9   5       30.70       43.49     17.57 o 
  -7   9   5      222.72      239.92     24.93 o 
  -5   9   5      279.06      268.26     23.39 o 
  -3   9   5      332.73      309.19     27.99 o 
  -1   9   5      152.23      193.38     24.82 o 
   1   9   5      141.27      157.95     24.21 o 
   3   9   5        1.91       -7.29     15.83 o 
   5   9   5      524.63      495.19     42.06 o 
  -8  10   5      244.32      221.12     24.29 o 
  -6  10   5       27.21       31.23     14.23 o 
  -4  10   5     1240.27     1282.24     62.87 o 
  -2  10   5       48.41       34.85     24.48 o 
   0  10   5      237.75      220.32     27.18 o 
   2  10   5       89.62       71.26     21.71 o 
   4  10   5      417.30      330.65     36.95 o 
  -7  11   5      221.72      220.14     30.25 o 
  -5  11   5     1089.22     1148.34     55.86 o 
  -3  11   5      602.19      596.29     76.62 o 
   1  11   5      232.96      210.36     29.46 o 
   3  11   5      639.68      656.36     50.28 o 
  -6  12   5      111.58      111.46     28.20 o 
  -4  12   5      218.48      279.51     66.29 o 
   2  12   5      172.21      139.85     41.41 o 
   4  12   5      107.17      183.92     37.60 o 
  -5  13   5      126.94       78.14     41.46 o 
  -3  13   5      146.30      116.70     43.10 o 
 -10   0   6      288.95      335.83     50.64 o 
  -8   0   6     3766.78     3957.07    137.37 o 
  -6   0   6      859.41      800.07     59.15 o 
  -4   0   6      472.03      427.97     46.29 o 
  -2   0   6      907.92      928.39     43.94 o 
   0   0   6     6684.23     6567.95    108.32 o 
   2   0   6     1351.13     1425.72     48.91 o 
   4   0   6      818.29      841.54     39.26 o 
   6   0   6      534.90      573.23     38.24 o 
 -11   1   6        9.89       34.82     14.04 o 
  -9   1   6        5.57      -13.73     13.73 o 
  -7   1   6       12.70       15.31     14.12 o 
  -5   1   6      281.19      301.56     38.89 o 
  -3   1   6      121.92      129.76     16.52 o 
  -1   1   6      461.11      541.62     23.14 o 
   1   1   6      181.37      165.32     16.79 o 
   3   1   6      147.64      165.29     24.64 o 
   5   1   6      359.32      353.61     24.79 o 
   7   1   6      275.70      245.16     62.16 o 
 -10   2   6      176.91      157.94     22.37 o 
  -8   2   6       72.81       70.01     15.40 o 
  -6   2   6       68.71       73.81     14.18 o 
  -4   2   6     1095.73     1150.28     47.06 o 
  -2   2   6      217.52      245.65     20.83 o 
   0   2   6       55.92       55.01     12.28 o 
   2   2   6      281.27      275.93     23.27 o 
   4   2   6      344.52      344.76     20.60 o 
   6   2   6      151.47       85.05     38.35 o 
   8   2   6        4.36      -15.21     15.21 o 
 -11   3   6      298.41      248.60     26.79 o 
  -9   3   6      368.63      341.26     31.50 o 
  -7   3   6      292.75      247.11     23.28 o 
  -5   3   6      659.45      807.30     41.63 o 
  -3   3   6      544.31      546.74     45.40 o 
  -1   3   6      565.93      643.91     37.71 o 
   1   3   6      888.60      973.06     28.91 o 
   3   3   6     1182.47     1108.95     31.83 o 
   5   3   6      160.70      183.84     53.43 o 
   7   3   6      317.34      290.02     34.09 o 
 -10   4   6      302.38      278.47     34.42 o 
  -8   4   6      151.99      171.83     21.88 o 
  -6   4   6      187.61      201.11     21.49 o 
  -4   4   6     1203.84     1228.80     40.02 o 
  -2   4   6      275.80      329.16     23.06 o 
   0   4   6      345.99      335.48     23.26 o 
   2   4   6      661.12      655.10     24.77 o 
   4   4   6      593.73      550.89     38.44 o 
   6   4   6      128.43      117.90     23.52 o 
  -9   5   6       53.48       72.99     23.92 o 
  -7   5   6      127.84      145.99     23.49 o 
  -5   5   6        5.11       25.89     14.01 o 
  -3   5   6       45.94       35.93     12.45 o 
  -1   5   6      255.29      231.24     20.73 o 
   1   5   6       99.80       82.31     14.72 o 
   3   5   6       19.46       19.16     13.66 o 
   5   5   6      146.39       82.83     21.73 o 
   7   5   6       23.94       40.25     38.62 o 
 -10   6   6      282.46      282.63     35.84 o 
  -8   6   6      566.60      507.79     32.98 o 
  -6   6   6      752.03      774.99     32.45 o 
  -4   6   6      240.94      242.04     21.72 o 
  -2   6   6     1020.73     1042.60     56.89 o 
   0   6   6      896.10      897.06     42.95 o 
   2   6   6      743.86      726.32     43.49 o 
   4   6   6      326.94      325.78     34.15 o 
   6   6   6      663.96      635.92     45.01 o 
  -9   7   6       97.60       72.12     32.78 o 
  -7   7   6      230.08      229.47     24.10 o 
  -5   7   6      191.88      261.60     24.48 o 
  -3   7   6      629.57      711.66     32.30 o 
  -1   7   6      283.52      290.99     29.58 o 
   1   7   6      260.61      224.15     28.95 o 
   3   7   6      163.14      169.13     27.82 o 
   5   7   6      692.92      690.10     46.30 o 
  -8   8   6        1.29       15.45     14.17 o 
  -6   8   6        5.26        9.47     17.04 o 
  -4   8   6      704.80      681.89     33.61 o 
  -2   8   6       23.25       11.08     14.33 o 
   0   8   6       22.48       31.00     20.40 o 
   2   8   6        5.49       -8.23     15.30 o 
   4   8   6      315.82      295.57     36.08 o 
  -7   9   6      182.41      184.17     28.19 o 
  -5   9   6      138.61      154.30     37.78 o 
  -3   9   6       12.16      -10.36     14.87 o 
  -1   9   6      469.00      554.41     39.40 o 
   1   9   6      450.54      542.04     53.12 o 
   3   9   6      294.42      329.53     41.64 o 
  -8  10   6       15.94        7.94     12.18 o 
  -2  10   6      532.56      572.87     55.34 o 
   0  10   6       91.37       80.06     22.33 o 
   2  10   6      242.23      234.39     38.89 o 
   1  11   6       87.35       80.61     23.54 o 
 -11   1   7      154.05       85.22     36.71 o 
  -9   1   7      516.13      531.39     62.52 o 
  -7   1   7      654.32      681.61     93.11 o 
  -5   1   7      928.54     1019.25     71.52 o 
  -3   1   7      675.97      794.50     42.79 o 
  -1   1   7     1710.89     1838.39     43.12 o 
   1   1   7     1030.82     1194.27     35.16 o 
   3   1   7      971.61      976.92     45.89 o 
   5   1   7      249.01      340.05     27.72 o 
   7   1   7      347.05      267.99     52.68 o 
 -10   2   7       63.56       73.34     27.76 o 
  -8   2   7      444.54      425.37     95.38 o 
  -6   2   7      455.54      498.87     78.61 o 
  -4   2   7     1514.69     1663.90     88.15 o 
  -2   2   7      996.93     1103.18     47.09 o 
   0   2   7     1201.04     1447.62     43.66 o 
   2   2   7      474.14      510.69     25.37 o 
   4   2   7      906.49      873.14     37.30 o 
   6   2   7      462.12      480.72     94.09 o 
  -9   3   7       23.84       52.46     19.73 o 
  -7   3   7        8.86       17.12     17.18 o 
  -5   3   7        0.42        9.01     15.60 o 
  -3   3   7       97.96      104.22     18.46 o 
  -1   3   7       88.83       47.00     16.05 o 
   1   3   7        2.34       -4.65      8.65 o 
   3   3   7        9.19      -10.61     11.78 o 
   5   3   7       47.91       60.00     20.09 o 
 -10   4   7      191.46      205.56     41.86 o 
  -8   4   7       82.65       92.82     23.90 o 
  -6   4   7      291.67      316.03     34.13 o 
  -4   4   7      380.41      391.99     28.38 o 
  -2   4   7      543.07      627.01     54.19 o 
   0   4   7      267.86      293.58     24.74 o 
   2   4   7      628.36      734.68     43.92 o 
   4   4   7      150.62      183.42     55.74 o 
   6   4   7      108.76      108.10     26.96 o 
  -9   5   7      558.44      509.82     64.47 o 
  -7   5   7      725.60      945.91     95.77 o 
  -5   5   7     1006.12     1265.45     56.49 o 
  -3   5   7     1536.66     1614.93     49.34 o 
  -1   5   7     1141.30     1402.23     45.85 o 
   1   5   7     1718.56     1556.31     60.69 o 
   3   5   7     1036.69     1151.27     54.33 o 
   5   5   7      568.27      612.82     59.68 o 
  -8   6   7       58.60       66.60     29.00 o 
  -6   6   7        6.08        4.97     16.41 o 
  -4   6   7      174.85      215.69     42.48 o 
  -2   6   7       53.03       56.84     15.46 o 
   0   6   7       35.97       34.65     18.07 o 
   2   6   7       16.72       12.86     16.71 o 
   4   6   7       54.68       61.28     24.96 o 
  -7   7   7      209.48      160.78     43.01 o 
  -5   7   7      649.17      666.77     36.40 o 
  -3   7   7      640.27      672.70     63.03 o 
  -1   7   7      684.50      704.44     84.56 o 
   1   7   7      146.90      176.02     36.23 o 
   3   7   7      298.48      292.55     33.46 o 
  -6   8   7      477.49      511.33     61.99 o 
  -4   8   7       43.11      124.15     35.92 o 
  -2   8   7      610.79      700.38    113.11 o 
   0   8   7      941.38     1072.60     53.94 o 
   2   8   7      610.10      681.12     47.69 o 
  -7   9   7       86.37       76.80     38.40 o 
  -3   9   7      232.68      266.44     34.75 o 
  -1   9   7       84.70       95.02     24.17 o 
   1   9   7       86.77      106.16     23.11 o 
  -2  10   7      109.08      104.82     39.02 o 
   0  10   7      191.07      199.27     29.69 o 
  -1  11   7      488.38      604.80     66.07 o 
  -6   0   8      959.49     1061.05     81.23 o 
  -4   0   8      516.54      493.68     58.00 o 
  -2   0   8      746.46      751.12     67.49 o 
   0   0   8     2169.68     2055.78    101.27 o 
   2   0   8      686.16      822.52     48.54 o 
   4   0   8      229.51      224.89     81.10 o 
  -7   1   8       15.33       31.89     20.49 o 
  -5   1   8      247.14      246.73     33.34 o 
  -3   1   8      212.58      224.66     31.85 o 
  -1   1   8      258.61      257.77     46.17 o 
   1   1   8       62.00       23.71     12.61 o 
   3   1   8       47.73       60.74     14.53 o 
   5   1   8       95.06       54.32     18.30 o 
  -8   2   8        4.90       18.40     16.02 o 
  -6   2   8      108.38      102.21     30.11 o 
  -4   2   8      500.62      479.01     41.62 o 
  -2   2   8      172.41      184.07     23.98 o 
   0   2   8        1.44       14.45     12.27 o 
   2   2   8       70.12       59.94     14.26 o 
   4   2   8       83.94       69.31     18.93 o 
  -7   3   8      488.60      557.31     50.33 o 
  -5   3   8      675.97      754.90     50.55 o 
  -3   3   8      501.54      565.13     35.07 o 
  -1   3   8      412.96      511.61     40.93 o 
   1   3   8      543.10      524.08     35.89 o 
   3   3   8      305.11      204.65     68.15 o 
  -8   4   8      150.38      165.03     34.76 o 
  -6   4   8      237.43      242.09     59.50 o 
  -4   4   8      656.78      649.77     40.53 o 
  -2   4   8      235.94      258.70     29.69 o 
   0   4   8      208.63      192.02     24.54 o 
   2   4   8      228.23      247.30     35.74 o 
  -7   5   8       92.32       60.64     23.39 o 
  -5   5   8       17.01       32.04     20.18 o 
  -3   5   8       88.52       51.52     17.87 o 
  -1   5   8       84.65      114.05     35.56 o 
   1   5   8       52.39        7.57     14.90 o 
  -6   6   8      660.42      763.12     50.88 o 
  -4   6   8      319.48      364.66     31.49 o 
  -2   6   8      713.16      717.11     49.78 o 
   0   6   8      428.34      426.99     39.72 o 
  -5   7   8      178.68      167.49     28.93 o 
  -3   7   8      555.18      522.73     44.45 o 
  -1   7   8      183.83      233.19     59.95 o 
  -4   8   8      264.19      205.34     31.63 o 
  -2   8   8       43.88       58.35     25.76 o 
  -3   9   8       16.30        4.87     19.40 o 
  -5   1   9      180.95      184.73     30.40 o 
  -3   1   9       71.27       79.97     21.61 o 
  -1   1   9      200.74      180.12     22.88 o 
   1   1   9      102.84       62.66     13.04 o 
  -4   2   9      259.31      186.83     29.33 o 
  -2   2   9      136.85      156.64     22.20 o 
   0   2   9      101.11      102.16     16.71 o 
   2   2   9       24.29      -21.22     44.56 o 
  -5   3   9        0.34       -2.04     27.31 o 
  -3   3   9       40.50        8.57     14.94 o 
  -1   3   9       18.60       20.77     12.05 o 
   1   3   9        1.38       62.43     33.88 o 
  -4   4   9       35.00      -21.73     21.73 o 
  -2   4   9       39.71       70.86     33.17 o 
  -3   5   9      276.60      211.24     49.48 o 
                                                 
